# Supplementary material for: A Single-Center Retrospective Study on Early Treatment for COVID-19 in Solid Organ Transplant Recipients During the Omicron Era: Outcomes and SARS-CoV-2 Viral Kinetics
Source: Microorganisms. 2025 Aug 11;13(8):1872. doi: 10.3390/microorganisms13081872 (PMC12388748; doi:10.3390/microorganisms13081872)
Supplement: Supplementary file 1 [file microorganisms-13-01872-s001.zip]

Archive with 7 entries (6 files):
- microorganisms-3760829_supplementary/
- microorganisms-3760829_supplementary/.DS_Store
- __MACOSX/microorganisms-3760829_supplementary/._.DS_Store
- microorganisms-3760829_supplementary/main.tex
- __MACOSX/microorganisms-3760829_supplementary/._main.tex
- microorganisms-3760829_supplementary/Supplementary_material.pdf
- __MACOSX/microorganisms-3760829_supplementary/._Supplementary_material.pdf
