# Supplementary material for: A Single-Center Retrospective Study on Early Treatment for COVID-19 in Solid Organ Transplant Recipients During the Omicron Era: Outcomes and SARS-CoV-2 Viral Kinetics
Source: Microorganisms. 2025 Aug 11;13(8):1872. doi: 10.3390/microorganisms13081872 (PMC12388748; doi:10.3390/microorganisms13081872)
Supplement: Supplementary file 1 [file microorganisms-13-01872-s001.zip › microorganisms-3760829_supplementary/main.tex]

\documentclass{article}
\usepackage{graphicx} % Required for inserting images
\usepackage{booktabs, caption, longtable, colortbl, array, lscape, makecell, multirow, threeparttable, float, inputenc, caption, longtable, colortbl, array, lscape, makecell, multirow, threeparttable, float, soul}

\title{Supplementary material}
\author{Alessandro Caioli}
\date{June 2025}

\begin{document}

\renewcommand{\thetable}{S\arabic{table}}


\begin{table}[t]
\begin{threeparttable}
\caption{Univariable and multivariable analysis of covariance (ANCOVA) on factors associated with viral load at day 7 after adjusting for viral load at Day 1.}
\footnotesize
\begin{tabular}{lccccccc}
\toprule
 & \multicolumn{4}{c}{Univariable} & \multicolumn{3}{c}{Multivariable} \\ 
\cmidrule(lr){2-5} \cmidrule(lr){6-8}
\textbf{Characteristic} & \textbf{N} & \textbf{Beta} & \textbf{95\% CI} & \textbf{p-value} & \textbf{Beta} & \textbf{95\% CI} & \textbf{p-value} \\ 
\midrule\addlinespace[2.5pt]
Age, years & 80 & 0.00 & -0.01, 0.00 & 0.13 & 0.000 & -0.006, 0.005 & $>$0.9 \\ 
Sex & 80 &  &  &  &  &  &  \\ 
    M &  & — & — &  & — & — &  \\ 
    F &  & 0.07 & -0.08, 0.21 & 0.4 & -0.028 & -0.176, 0.120 & 0.7 \\ 
Type of transplant & 80 &  &  &  &  &  &  \\ 
    Kidney &  & — & — &  &  &  &  \\ 
    Kidney/Liver &  & -0.12 & -0.59, 0.35 & 0.6 &  &  &  \\ 
    Liver &  & -0.11 & -0.29, 0.06 & 0.2 &  &  &  \\ 
    Heart &  & -0.06 & -0.33, 0.20 & 0.6 &  &  &  \\ 
    Heart/Kidney &  & 0.22 & -0.45, 0.89 & 0.5 &  &  &  \\ 
Type of early treatment & 80 &  &  &  &  &  &  \\ 
    Antivirals &  & — & — &  & — & — &  \\ 
    Monoclonals &  & -0.01 & -0.18, 0.17 & $>$0.9 & -0.032 & -0.202, 0.138 & 0.7 \\ 
Mycophenolate mofetil & 80 &  &  &  &  &  &  \\ 
    No &  & — & — &  &  &  &  \\ 
    Yes &  & -0.07 & -0.22, 0.08 & 0.3 &  &  &  \\ 
Anti-S positive at baseline & 80 &  &  &  &  &  &  \\ 
    No &  & — & — &  & — & — &  \\ 
    Yes &  & 0.20 & 0.05, 0.35 & {\bfseries 0.009} & 0.207 & 0.056, 0.358 & {\bfseries 0.008} \\ 
Anti-N positive at baseline & 76 &  &  &  &  &  &  \\ 
    No &  & — & — &  &  &  &  \\ 
    Yes &  & 0.06 & -0.28, 0.40 & 0.7 &  &  &  \\ 
ALT, U/L & 78 & 0.00 & 0.00, 0.00 & 0.2 &  &  &  \\ 
Total bilirubine, mg/dL & 79 & 0.00 & -0.01, 0.01 & $>$0.9 &  &  &  \\ 
eGFR, ml/min/1.73m² & 79 & 0.00 & 0.00, 0.01 & {\bfseries 0.027} &  &  &  \\ 
PCR & 79 & -0.02 & -0.06, 0.02 & 0.3 &  &  &  \\ 
Lymphopenia & 79 &  &  &  &  &  &  \\ 
    No &  & — & — &  &  &  &  \\ 
    Yes &  & -0.08 & -0.23, 0.07 & 0.3 &  &  &  \\ 
BMI, Kg/m² & 69 & -0.02 & -0.04, 0.00 & 0.087 &  &  &  \\ 
Number of comorbidities & 80 & -0.05 & -0.11, 0.00 & {\bfseries 0.039} & -0.057 & -0.107, -0.007 & {\bfseries 0.025} \\ 
Number of immunosuppressive drugs & 80 & 0.03 & -0.06, 0.11 & 0.6 &  &  &  \\ 
Years since transplant & 56 & 0.00 & -0.01, 0.01 & 0.8 &  &  &  \\ 
Days since symptoms onset & 76 & 0.08 & 0.03, 0.13 & {\bfseries 0.001} & 0.086 & 0.038, 0.134 & {\bfseries $<$0.001} \\ 
Days since last vaccination & 76 & 0.00 & 0.00, 0.00 & 0.8 &  &  &  \\ 
Day 1 viral load &  &  &  &  & 0.605 & 0.345, 0.864 & {\bfseries $<$0.001} \\ 
\bottomrule
\end{tabular}
\begin{minipage}{\linewidth}
Abbreviation: CI = Confidence Interval. Bold values indicate statistical significance (p$<$0.05)\\
\end{minipage}
\end{threeparttable}
\end{table}


\end{document}
